# Supplementary material for: Molecular characterisation of the STRUBBELIG-RECEPTOR FAMILY of genes encoding putative leucine-rich repeat receptor-like kinases in Arabidopsis thaliana
Source: BMC Plant Biol. 2007 Mar 30;7:16. doi: 10.1186/1471-2229-7-16 (PMC1855328; doi:10.1186/1471-2229-7-16)
Supplement: Additional file 1 — Supplement. A Microsoft Excel file with a description of srf T-DNA insertion lines and a complete list of primer sequences. [file 1471-2229-7-16-S1.xls]

## Sheet: T-DNA lines
Gene specific primer sequences for analysing the T-DNA locations
Gene (AGI code)	srf mutant	T-DNA line code	vector	Location	primer orientation	Sequence	primer designation
At2g20850	srf 1-2	Garlic 182A08	pCSA	Intron	for	TGC TTT AGT TGC GGC TAT TAA CAG TCT C	prKP1
					rev	GAT TCT GGG ATG GTT CCT GTA AAG TTG T	prKP2
					for	AGA TCG ATG AGA TCT GGG AGA GAC AAC	prKP3
					rev	GGT ATC TTG CCA GAC AAA AGG TTA TTG	prKP4
	srf 1-3	Garlic 1297E4	pDAP	Promoter	for	ATC TCA CCG GTG ACG GTA ATG AGT TTA A	prKP5
					rev	GAG ACT GTT AAT AGC CGC AAC TAA AGC A	prKP6
	srf 1-7 	Salk 087666	prok2	Exon	for	TGC TTT AGT TGC GGC TAT TAA CAG TCT C	prKP7
		Salk 087666			rev	TGC TAG ACA AAT CTC TAC GCA TAT GTC G	prKP8
					for	CAG GGA TTT TAG CAA CAA TCA CAT TG	prKP9
					rev	GGT ATC TTG CCA GAC AAA AGG TTA TTG	prKP10
At5g06820	srf 2-1 ý	Garlic 407 E2	pCSA	Promoter	for	GTA TTG ACC ACA ACA ATG CAA ATG AGC C	prKP11
					rev	GCA AAA ACA GTT AAG GAC GTT GGA GTC A	prKP12
	srf 2-2 ý	Garlic 119 B10	pCSA	Intron	for	CTT TTG GGC AGC CTT GGA A	prKP13
					rev	GGG TCA GAT TGT TGT AAG CCA TG	prKP14
	srf 2-3ý	Garlic 591 A03	pDAP	Exon	for	TTC CGT TTG GCT TGC CTC C	prKP15
					rev	CCA AAA GAG CTC GGT AGA TCT CC	prKP16
At4g03390	srf 3-1	Garlic 797F7	pDAP	Promoter	for	TCC ATG TGG GTA ACA ACA ATG TAA GCG A	prKP17
					rev	GCT AAG GTT CAA TGA ACT TTC GTC GTT G	prKP18
	srf 3-3	Garlic 244C5	pCSA	Intron	for	ATT ATG ATT CAT TCC TCG AGT GTC GAG C	prKP19
					rev	ATA TCT CTG AAA GAC GCC CTT ACA TGC T	prKP20
	srf 3-7 ý	Salk 029908	prok2	Exon	for	CTC TCA GGA TTG GGT TTT TGG G	prKP21
					rev	GGA GAT CGA AGG AAT CCA GAT CAG	prKP22
	srf 3-9	Salk 051048	prok2	Exon	for	AGC TAA TCA GTT CAC CGG AAG CAT CCC	prKP23
					rev	TTT TCA GAT CGA CCA GGT GGT GGC A	prKP24
At3g13065	srf 4-2	Garlic 230E8	pCSA	Exon	for	GCT GTA CAT TTC TCT ATT CAC ACG TCC A	prKP25
					rev	CAC AGG TAA GTG AGC GAT TTC AAG TTT C	prKP26
	srf 4-3	Garlic 253A9	pCSA	Exon	for	AAT GTG TTG GTA TTG CAG AGA TGG CTC T	prKP27
					rev	TTG ACC ACT TGT TTC CTC CAG TTC TAA C	prKP28
At1g78980	srf 5-1 ý	Salk 010161	prok2	Exon	for	GGT CGT GAA TGG TCA TTC TTG TCC AAA C	prKP29
					rev	GAA CTT ACA GAT TGG CAA TGT TGG GTG G	prKP30
	srf 5-2	Gabi 95A05	pAC161	Intron	for	TCC CTA AAT CCA ATC ACA ATG G	prKP31
					rev	CCA TTG AGC TTG TTT TGT CCA A	prKP32
At1g53730	srf 6-2	Garlic 269D10	pCSA	Promoter	for	GGA AAC CAC AGA GAA GTG AAA GGT TCA	prKP33
					rev	CTA AAG AGC CAA TCA TAG CCA TTA GCC A	prKP34
	srf6-4	salk 062310	prok2	Promoter	for	GGAAACACACAGAGAAGTGAAAGGTTCA	prKP35
					rev	CTA AAG AGC CAA TCA TAG CCA TTA GCC A	prKP36
At3g14350	srf 7-2 µý	Wis mln 21.13	pD991	Intron	for	AGA GAG GTC CCT GAA AAC ACA CAA AAT C	prKP37
					rev	AAT CTT GGA TCT GCT TCA TGT AAC CGA C	prKP38
	srf 7-3	Gabi 040G01	pAC161	Intron	for	GAG GAA GCA TTC AGC AAG AAC A	prKP39
					rev	TCT GGA TCA CTT GGA TTC ATG C	prKP40
At4g22130	srf 8-2	SALK 111750	prok2	5' UTR	for	AGA ACG CGA GTC AA TGT TGC C	prKP41
					rev	GGT TCT CAG GAA AAC AGA CGG TGT	prKP42
		 WS (Wassilewskija) background	 complex insertion

## Sheet: Vector  and add. primers
Vector-specific primers for analysis of the T-DNA locations
T-DNA line	vector	primer orientation	Sequence	primer designation
Garlic/SAIL lines	pDAP/pCSA	LB	TAG CAT CTG AAT TTC ATA ACC AAT CTC GAT ACA C	prKP41
	pDAP	RB	ATT AGG CAC CCA GGC TTT ACA CTT TAT G	prKP42
	pCSA	RB	CAA ACT AGG ATA AAT TAT CGC GCG CGG TGT CA	prKP43
		RB	AAG AAA GGG ATC TTC ACT CGC G	prKP44
SALK lines	prok2	LB	TGG TTC ACG TAG TGG GCCATC G	prKP45
	prok2	RB	CGA GAC GAG CAA GAT TGG CC	prKP46
WIS	pD991	LB	CAT TTT ATA ATA ACG CTG CGG ACA TCT AC	prKP47
GABI	pAC161	LB	GGG CTA CAC TGA ATT GGT AGC TC	prKP48
	pAC161	RB	GTG GAT TGA TGT GAT ATC TCC ACT G	prKP49
Transcript profiling of the T-DNA lines
Gene (AGI code)	gene name	primer orientation	Sequence	primer designation
At2g20850	SRF 1	for	CCC CTT CTG ATC ATC ATC ACC CA	prKP50
		rev	ACC CTG CAG CTT CAA AGC AC	prKP51
At5g06820	SRF 2	for	TTA TGA ATT TTC CCA GAC CTG AGA C	prKP52
		rev	GCT CTT TCT TCT TGC AGA TTT ATC G	prKP53
At4g03390	SRF 3	for	CCA CCT CGA CTG CAC CAT CA	prKP54
		rev	AGG TCT CCG CAG CCT CTC AA	prKP55
At3g13065	SRF 4	for	GTG GGA GGC CAA AAG CAG AA	prKP56
		rev	GGT TTT AGC CGC AAT CTC CAG	prKP57
At1g78980	SRF 5	for	CGT CGA AGA CAA CCA GTT TGA AGG ATG G	prKP58
		rev	CGG TAT CAG TGA AAG ACA TCA CAC GCG A	prKP59
At1g53730	SRF 6	for	TCC AAG AAA TCA GGA ATC GGA GCG GG	prKP60
		rev	CCA CCA CTG TGG ATT TCT TGA CAG CA	prKP61
At3g14350	SRF 7	for	AGC AAC AAT AAC CTT GGA GGC G	prKP62
		rev	GGG ATC CAG CCT GTG AAC CGA TTG T	prKP63
		for	TGG TGA TTC CAG CAA TAG CA	prKP64
		rev	CAA CAG CAG CTT TCT TTG CA	prKP65
At4g22130	SRF8	for	ACACCTGAGGTGCAGGAGCAGAGGGT	prKP66
		rev	CGGTGCAGTATCCAGCCAAGGGAACA	prKP67
At3g04120	gapC	for	CAC TTG AAG GGT GGT GCC AAG	prKP68
		rev	CCT GTT GTC GCC AAC GAA GTC	prKP69
in-situ primer used for short constructs
Gene (AGI code)	gene name	primer orientation	Sequence	primer designation
At3g13065	SRF 4	for	ACA ATC AAT TTA CTG GTT GGA TCC	prKP69
		rev	ATA AAC ACG TCC AAT GGT TCC TT	prKP70
At1g78980	SRF 5	for	GAT GAC TTG AAC GTC GAA GAC AA	prKP71
		rev	CCC TAG TAG ATT TCC AGG TGA GA	prKP72
SRF genes overexpression construct primers
Gene (AGI code)	gene name	primer orientation	Sequence	primer designation
At2g20850	SRF1	for	AGGCGCGCCGGAATGAGATCGATGAGATCTGGGAGAG	prBE1
		rev	CTGACGTCAGGGCCCCCTCTCTCTTTTGGTCTAGCCTCCTT	prBE2
		rev	CTGACGTCAGGGCCCCTCTTCTTCCCGTATACTGATTATC	prBE3
At5g06820	SRF2	for	AGGCGCGCCGTGATGAAAACCAAACAGCAATTGCGATTCCTCGC	prBE4
		rev	CTGGGCCCCAGAGGAGAGGTAGCTGAAGGTAGGT	prBE5
At4g03390	SRF3	for	AGGCGCGCCACAATGGCTGCTAAGAGATCTATCTAC	prBE6
		rev	CTGACGTCAGGGCCCCGTCCGCGGTAGAATCACCCGAACC	prBE7
At3g13065	SRF4	for	AGGCGCGCCATGGGACCAAATCTGCAGCGAATCGTA	prBE8
		rev	CTGACGTCAGGGCCCCCACTAGCCTCTTCAATGCCTCCACCA	prBE9
At1g78980	SRF5	for	AGGCGCGCCAAGATGACGCAGAAGCTCGTACGCCTTGTGATC	prBE10
		rev	CTGGGCCCCGTAATCATAATCGTCGTGGGCTCGA	prBE11
At1g53730	SRF6	for	AGGCGCGCCAAGATGAGGGAGAATTGGGCGGTGGTGG	prBE12
		rev	CTGACGTCAGGGCCCCCATGTAATCACTGGTCGTGTCGGC	prBE13
At3g14350	SRF7	for	AGGCGCGCCAAGATGACTGAGAATCGGGTGGT	prBE14
		rev	CTGACGTCAGGGCCCCCATGTAATCATTGACGCCGGAGC	prBE15
At4g22130	SRF8	for	AGGCGCGCCATGGCTATTGGAGATAGAGCTATGTT	prBE16
		rev	CTGACGTCAGGGCCCCGAATGAGATATCGACGTGCTCGTGTT	prBE17
Transcript profiling of the SRF mRNA
Gene (AGI code)	gene name	primer orientation	Sequence	primer designation
At2g20850	SRF1	for	CGCACCTAACTAGTGAATACGGGAAGG	prBE18
		rev	CCTTCTTCTTCATGATTGGGAGACTTCTTA	prBE19
At5g06820	SRF2	for	ACTGGCTATCCAACAACAGAGTCAAGTGCC	prBE20
		rev	GTTGCCAGTTGAAGCTCTGCAGCTGAG	prBE21
At4g03390	SRF3	for	CCACCTCGACTGCACCATCA	prBE22
		rev	AGGTCTCCGCAGCCTCTCAA	prBE23
At3g13065	SRF4	for	ATCAATTTACTGGTTGGATCCC	prBE24
		rev	CAGAAGGCTTTGTTTCAAGTGA	prBE25
At1g78980	SRF5	for	TTCGAAAGACGGAGGAGGTA	prBE26
		rev	CGGAACGAGTTGAAGTGGTT	prBE27
At1g53730	SRF6	for	TCCAAGAAATCAGGAATCGGAGCGGG	prBE28
		rev	CCACCACTGTGGATTTCTTGACAGCA	prBE29
At3g14350	SRF7	for	TGGTGATTCCAGCAATAGCA	prBE30
		rev	CAACAGCAGCTTTCTTTGCA	prBE31
At4g22130	SRF8	for	CCTCTCTGCAAGTTGCAACAAACAGC	prBE32
		rev	GCAAACTCTGGAGCGCTGTATCCAAATG	prBE33
At3g04120	gapC	for	CAC TTG AAG GGT GGT GCC AAG	prBE34
		rev	CCT GTT GTC GCC AAC GAA GTC	prBE35
Alternative splicing primers
Gene (AGI code)	Gene name	Primer orientation	Sequence	primer designation
At2g20850	SRF1	for	GGGAGGGCAAGGGAGGGTT	prBE36
		rev	GCTTCGAAGCACCTCCTACTCTCTC	prBE37
		rev	CCTTCTTCTTCATGATTGGGAGACTTCTTA	prBE38
At5g06820	SRF2	for	ACTGGCTATCCAACAACAGAGTCAAGTGCC	prBE39
		rev	GTTGCCAGTTGAAGCTCTGCAGCTGAG	prBE40
At4g03390	SRF3	for	GGGAAAGTTGCTGATGGACCTTCTG	prBE41
		rev	TGACCTTCTCATCCAAAGGAGGAGG	prBE42
At3g13065	SRF4	for	GGATTTGCAGAATACCGCGTC	prBE43
		rev	TTTGACACTGGAGGCCTAAGTCC	prBE44
At1g78980	SRF5	for	CTTCGGGTTCGAAAGACGGAGGAGG	prBE45
		rev	CGGTATCAGTGAAAGACATCACACGCGA	prBE46
At1g53730	SRF6	for	TCCAAGAAATCAGGAATCGGAGCGGG	prBE47
		rev	CCACCACTGTGGATTTCTTGACAGCA	prBE48
At3g14350	SRF7	for	ATCAAAGCGGTCATCATCCACG	prBE49
		rev	CGCTCAGATGGTGGAGGACGTA	prBE50
At4g22130	SRF8	for	CCTCTCTGCAAGTTGCAACAAACAGC	prBE51
		rev	CGGTGCAGTATCCAGCCAAGGGAACA	prBE52
At3g04120	gapC	for	CAC TTG AAG GGT GGT GCC AAG	prBE53
		rev	CCT GTT GTC GCC AAC GAA GTC	prBE54
